# Supplementary material for: The Mutual Influence of Predominant Microbes in Sourdough Fermentation: Focusing on Flavor Formation and Gene Transcription
Source: Foods. 2022 Aug 8;11(15):2373. doi: 10.3390/foods11152373 (PMC9367918; doi:10.3390/foods11152373)
Supplement: Supplementary file 1 [file foods-11-02373-s001.zip]

Archive with 1 entries (1 files):
- foods-1830713-supplementary.pdf
